# Supplementary material for: Rate and oscillatory switching dynamics of a multilayer visual microcircuit model
Source: eLife. 2022 Aug 22;11:e77594. doi: 10.7554/eLife.77594 (PMC9395191; doi:10.7554/eLife.77594)
Supplement: Source code 2. [file elife-77594-code2.zip]

Archive with 1 entries (1 files):
- 03-02-2022-RA-eLife-77594/Source_code_2.docx
